# Supplementary material for: Role of Phosphorylated Gonadotropin-Regulated Testicular RNA Helicase (GRTH/DDX25) in the Regulation of Germ Cell Specific mRNAs in Chromatoid Bodies During Spermatogenesis
Source: Front Cell Dev Biol. 2020 Dec 23;8:580019. doi: 10.3389/fcell.2020.580019 (PMC7786181; doi:10.3389/fcell.2020.580019)
Supplement: Supplementary Table 1 — List of primers used for genotyping and validation of differentially enriched transcripts using qRT-PCR. [file Data_Sheet_1.zip]

Archive with 10 entries (9 files):
- Supplementary files/
- Supplementary files/Supplementary Figure 2.tif
- Supplementary files/Supplementary Figure 3.tif
- Supplementary files/Supplementary Figure 4.tif
- Supplementary files/Supplementary Figure 8.tif
- Supplementary files/Supplementary Figure 9.tif
- Supplementary files/Supplementary Table 1.DOCX
- Supplementary files/Supplementary Table 5.docx
- Supplementary files/Supplementary Table 6.docx
- Supplementary files/Supplementary Table 7.docx
